# Supplementary material for: CROS or hearing aid? Selecting the ideal solution for unilateral CI patients with limited aidable hearing in the contralateral ear
Source: PLoS One. 2024 Feb 23;19(2):e0293811. doi: 10.1371/journal.pone.0293811 (PMC10890777; doi:10.1371/journal.pone.0293811)
Supplement: S1 Dataset — (XLSX) [file pone.0293811.s001.xlsx]

## Sheet: speech
participant_id	ci_alone	ci_cros	ci_ha
1	71	70	69
2	51.5	47	49.5
3	46.5	63	24
4	43	91.5	67
5	36	58	83.5
6	69	43.5	95
7	37.5	66	63
8	37.5	61.5	46
9	26	51	83
12	40.5	39	81
13	17.5	32.5	35
14	21.5	47	82
16	61.5	56	49.5
17	17	21.5	45.5
18	29.5	71.5	87
19	15.5	45	38
20	41.5	75	61.5
21	17	14	27.5

## Sheet: lateralization
participant_id	ci_alone	ci_cros	ci_ha
1	100	90	100
2	90	80	100
3	20	10	70
4	50	90	100
5	60	50	90
6	0	40	100
7	40	30	90
8	50	40	60
9	20	0	70
12	20	0	100
13	0	0	0
14	40	20	100
16	90	40	90
17	0	0	70
18	10	40	100
19	10	0	0
20	50	50	70
21	20	50	70

## Sheet: questionnaires
participant_id	questionnaire	domain	question	response
1	baseline	spatial_awareness	1	7
2	baseline	spatial_awareness	1	7
3	baseline	spatial_awareness	1	7
4	baseline	spatial_awareness	1	4
5	baseline	spatial_awareness	1	6
6	baseline	spatial_awareness	1	6
7	baseline	spatial_awareness	1	7
8	baseline	spatial_awareness	1	6
9	baseline	spatial_awareness	1	7
12	baseline	spatial_awareness	1	7
13	baseline	spatial_awareness	1	7
14	baseline	spatial_awareness	1	5
16	baseline	spatial_awareness	1	7
17	baseline	spatial_awareness	1
18	baseline	spatial_awareness	1	7
19	baseline	spatial_awareness	1	6
20	baseline	spatial_awareness	1	7
21	baseline	spatial_awareness	1	7
1	baseline	spatial_awareness	2	5
2	baseline	spatial_awareness	2	6
3	baseline	spatial_awareness	2	4
4	baseline	spatial_awareness	2	7
5	baseline	spatial_awareness	2	7
6	baseline	spatial_awareness	2	4
7	baseline	spatial_awareness	2	7
8	baseline	spatial_awareness	2	5
9	baseline	spatial_awareness	2	2
12	baseline	spatial_awareness	2	4
13	baseline	spatial_awareness	2	4
14	baseline	spatial_awareness	2	4
16	baseline	spatial_awareness	2	4
17	baseline	spatial_awareness	2	4
18	baseline	spatial_awareness	2	2
19	baseline	spatial_awareness	2	7
20	baseline	spatial_awareness	2	7
21	baseline	spatial_awareness	2	7
1	baseline	spatial_awareness	3	7
2	baseline	spatial_awareness	3	5
3	baseline	spatial_awareness	3	4
4	baseline	spatial_awareness	3	7
5	baseline	spatial_awareness	3	7
6	baseline	spatial_awareness	3	7
7	baseline	spatial_awareness	3	7
8	baseline	spatial_awareness	3	6
9	baseline	spatial_awareness	3	7
12	baseline	spatial_awareness	3	7
13	baseline	spatial_awareness	3	7
14	baseline	spatial_awareness	3	6
16	baseline	spatial_awareness	3	7
17	baseline	spatial_awareness	3	6
18	baseline	spatial_awareness	3	6
19	baseline	spatial_awareness	3	7
20	baseline	spatial_awareness	3	7
21	baseline	spatial_awareness	3	6
1	baseline	communication	4	7
2	baseline	communication	4	7
3	baseline	communication	4	7
4	baseline	communication	4	7
5	baseline	communication	4	7
6	baseline	communication	4	7
7	baseline	communication	4	7
8	baseline	communication	4	5
9	baseline	communication	4	7
12	baseline	communication	4	7
13	baseline	communication	4	7
14	baseline	communication	4	5
16	baseline	communication	4	7
17	baseline	communication	4	5
18	baseline	communication	4	7
19	baseline	communication	4	7
20	baseline	communication	4	7
21	baseline	communication	4	7
1	baseline	communication	5	7
2	baseline	communication	5	7
3	baseline	communication	5	7
4	baseline	communication	5	6
5	baseline	communication	5	5
6	baseline	communication	5	7
7	baseline	communication	5	7
8	baseline	communication	5	6
9	baseline	communication	5	7
12	baseline	communication	5	7
13	baseline	communication	5	7
14	baseline	communication	5	5
16	baseline	communication	5	7
17	baseline	communication	5	4
18	baseline	communication	5	5
19	baseline	communication	5	6
20	baseline	communication	5	7
21	baseline	communication	5	7
1	baseline	communication	6	7
2	baseline	communication	6	7
3	baseline	communication	6	7
4	baseline	communication	6	7
5	baseline	communication	6	6
6	baseline	communication	6	7
7	baseline	communication	6	7
8	baseline	communication	6	7
9	baseline	communication	6	7
12	baseline	communication	6	7
13	baseline	communication	6	7
14	baseline	communication	6	5
16	baseline	communication	6	7
17	baseline	communication	6	6
18	baseline	communication	6	7
19	baseline	communication	6	7
20	baseline	communication	6	7
21	baseline	communication	6	7
1	baseline	communication	7	7
2	baseline	communication	7	7
3	baseline	communication	7	7
4	baseline	communication	7	6
5	baseline	communication	7	7
6	baseline	communication	7	7
7	baseline	communication	7	7
8	baseline	communication	7	7
9	baseline	communication	7	7
12	baseline	communication	7	7
13	baseline	communication	7	7
14	baseline	communication	7	6
16	baseline	communication	7	7
17	baseline	communication	7	7
18	baseline	communication	7	4
19	baseline	communication	7	7
20	baseline	communication	7	5
21	baseline	communication	7	7
1	chronic_cros	spatial_awareness	1	5
2	chronic_cros	spatial_awareness	1	5
3	chronic_cros	spatial_awareness	1	4
4	chronic_cros	spatial_awareness	1	7
5	chronic_cros	spatial_awareness	1	7
6	chronic_cros	spatial_awareness	1	3
7	chronic_cros	spatial_awareness	1	5
8	chronic_cros	spatial_awareness	1	5
9	chronic_cros	spatial_awareness	1	6
12	chronic_cros	spatial_awareness	1	1
13	chronic_cros	spatial_awareness	1	4
14	chronic_cros	spatial_awareness	1	3
16	chronic_cros	spatial_awareness	1	4
17	chronic_cros	spatial_awareness	1	2
18	chronic_cros	spatial_awareness	1	4
19	chronic_cros	spatial_awareness	1	7
20	chronic_cros	spatial_awareness	1	7
21	chronic_cros	spatial_awareness	1	5
1	chronic_cros	spatial_awareness	2	6
2	chronic_cros	spatial_awareness	2	4
3	chronic_cros	spatial_awareness	2	5
4	chronic_cros	spatial_awareness	2	5
5	chronic_cros	spatial_awareness	2	4
6	chronic_cros	spatial_awareness	2	1
7	chronic_cros	spatial_awareness	2	3
8	chronic_cros	spatial_awareness	2	5
9	chronic_cros	spatial_awareness	2	6
12	chronic_cros	spatial_awareness	2	1
13	chronic_cros	spatial_awareness	2	1
14	chronic_cros	spatial_awareness	2	4
16	chronic_cros	spatial_awareness	2	4
17	chronic_cros	spatial_awareness	2	2
18	chronic_cros	spatial_awareness	2	2
19	chronic_cros	spatial_awareness	2	7
20	chronic_cros	spatial_awareness	2	6
21	chronic_cros	spatial_awareness	2	4
1	chronic_cros	communication	3	6
2	chronic_cros	communication	3	5
3	chronic_cros	communication	3	5
4	chronic_cros	communication	3	6
5	chronic_cros	communication	3	6
6	chronic_cros	communication	3	2
7	chronic_cros	communication	3	5
8	chronic_cros	communication	3	4
9	chronic_cros	communication	3	6
12	chronic_cros	communication	3	1
13	chronic_cros	communication	3	4
14	chronic_cros	communication	3	4
16	chronic_cros	communication	3	4
17	chronic_cros	communication	3	3
18	chronic_cros	communication	3	2
19	chronic_cros	communication	3	6
20	chronic_cros	communication	3	6
21	chronic_cros	communication	3	6
1	chronic_cros	communication	4	4
2	chronic_cros	communication	4	5
3	chronic_cros	communication	4	5
4	chronic_cros	communication	4	6
5	chronic_cros	communication	4	6
6	chronic_cros	communication	4	1
7	chronic_cros	communication	4	6
8	chronic_cros	communication	4	3
9	chronic_cros	communication	4	6
12	chronic_cros	communication	4	1
13	chronic_cros	communication	4	1
14	chronic_cros	communication	4	4
16	chronic_cros	communication	4	4
17	chronic_cros	communication	4
18	chronic_cros	communication	4
19	chronic_cros	communication	4	7
20	chronic_cros	communication	4	6
21	chronic_cros	communication	4	5
1	chronic_cros	communication	5	4
2	chronic_cros	communication	5	5
3	chronic_cros	communication	5	4
4	chronic_cros	communication	5	5
5	chronic_cros	communication	5	4
6	chronic_cros	communication	5	1
7	chronic_cros	communication	5	1
8	chronic_cros	communication	5	4
9	chronic_cros	communication	5	5
12	chronic_cros	communication	5	1
13	chronic_cros	communication	5	1
14	chronic_cros	communication	5	4
16	chronic_cros	communication	5	4
17	chronic_cros	communication	5	2
18	chronic_cros	communication	5	1
19	chronic_cros	communication	5	6
20	chronic_cros	communication	5	6
21	chronic_cros	communication	5	5
1	chronic_cros	communication	6	6
2	chronic_cros	communication	6	5
3	chronic_cros	communication	6	5
4	chronic_cros	communication	6	5
5	chronic_cros	communication	6	6
6	chronic_cros	communication	6	3
7	chronic_cros	communication	6	5
8	chronic_cros	communication	6	5
9	chronic_cros	communication	6	7
12	chronic_cros	communication	6	1
13	chronic_cros	communication	6	4
14	chronic_cros	communication	6	5
16	chronic_cros	communication	6	4
17	chronic_cros	communication	6	4
18	chronic_cros	communication	6	4
19	chronic_cros	communication	6	6
20	chronic_cros	communication	6	4
21	chronic_cros	communication	6	4
1	chronic_cros	communication	7	5
2	chronic_cros	communication	7	4
3	chronic_cros	communication	7	4
4	chronic_cros	communication	7	6
5	chronic_cros	communication	7	6
6	chronic_cros	communication	7	1
7	chronic_cros	communication	7	5
8	chronic_cros	communication	7	3
9	chronic_cros	communication	7	6
12	chronic_cros	communication	7	1
13	chronic_cros	communication	7	4
14	chronic_cros	communication	7	4
16	chronic_cros	communication	7	4
17	chronic_cros	communication	7	3
18	chronic_cros	communication	7	2
19	chronic_cros	communication	7	6
20	chronic_cros	communication	7	7
21	chronic_cros	communication	7	5
1	chronic_cros	communication	8	4
2	chronic_cros	communication	8	5
3	chronic_cros	communication	8	4
4	chronic_cros	communication	8	6
5	chronic_cros	communication	8	7
6	chronic_cros	communication	8	1
7	chronic_cros	communication	8	4
8	chronic_cros	communication	8	5
9	chronic_cros	communication	8	6
12	chronic_cros	communication	8	1
13	chronic_cros	communication	8	1
14	chronic_cros	communication	8	4
16	chronic_cros	communication	8	4
17	chronic_cros	communication	8	3
18	chronic_cros	communication	8	1
19	chronic_cros	communication	8	7
20	chronic_cros	communication	8	7
21	chronic_cros	communication	8	5
1	chronic_cros	communication	9	4
2	chronic_cros	communication	9	5
3	chronic_cros	communication	9	4
4	chronic_cros	communication	9	5
5	chronic_cros	communication	9	5
6	chronic_cros	communication	9	1
7	chronic_cros	communication	9	2
8	chronic_cros	communication	9	4
9	chronic_cros	communication	9	6
12	chronic_cros	communication	9	1
13	chronic_cros	communication	9	1
14	chronic_cros	communication	9	5
16	chronic_cros	communication	9	5
17	chronic_cros	communication	9
18	chronic_cros	communication	9	4
19	chronic_cros	communication	9
20	chronic_cros	communication	9	4
21	chronic_cros	communication	9	6
1	chronic_cros	communication	10	4
2	chronic_cros	communication	10	4
3	chronic_cros	communication	10	4
4	chronic_cros	communication	10
5	chronic_cros	communication	10	5
6	chronic_cros	communication	10	1
7	chronic_cros	communication	10	4
8	chronic_cros	communication	10	4
9	chronic_cros	communication	10	7
12	chronic_cros	communication	10	1
13	chronic_cros	communication	10	1
14	chronic_cros	communication	10	5
16	chronic_cros	communication	10	5
17	chronic_cros	communication	10
18	chronic_cros	communication	10	5
19	chronic_cros	communication	10	7
20	chronic_cros	communication	10	7
21	chronic_cros	communication	10	5
1	chronic_cros	spatial_awareness	11	4
2	chronic_cros	spatial_awareness	11	5
3	chronic_cros	spatial_awareness	11	4
4	chronic_cros	spatial_awareness	11	6
5	chronic_cros	spatial_awareness	11	4
6	chronic_cros	spatial_awareness	11	4
7	chronic_cros	spatial_awareness	11	1
8	chronic_cros	spatial_awareness	11	4
9	chronic_cros	spatial_awareness	11	6
12	chronic_cros	spatial_awareness	11	1
13	chronic_cros	spatial_awareness	11	4
14	chronic_cros	spatial_awareness	11	3
16	chronic_cros	spatial_awareness	11	4
17	chronic_cros	spatial_awareness	11	3
18	chronic_cros	spatial_awareness	11	4
19	chronic_cros	spatial_awareness	11	6
20	chronic_cros	spatial_awareness	11	4
21	chronic_cros	spatial_awareness	11	5
1	chronic_cros	spatial_awareness	12	5
2	chronic_cros	spatial_awareness	12	4
3	chronic_cros	spatial_awareness	12	5
4	chronic_cros	spatial_awareness	12	6
5	chronic_cros	spatial_awareness	12	7
6	chronic_cros	spatial_awareness	12	6
7	chronic_cros	spatial_awareness	12	2
8	chronic_cros	spatial_awareness	12	5
9	chronic_cros	spatial_awareness	12	6
12	chronic_cros	spatial_awareness	12	1
13	chronic_cros	spatial_awareness	12	4
14	chronic_cros	spatial_awareness	12	5
16	chronic_cros	spatial_awareness	12	4
17	chronic_cros	spatial_awareness	12	4
18	chronic_cros	spatial_awareness	12	1
19	chronic_cros	spatial_awareness	12	6
20	chronic_cros	spatial_awareness	12	6
21	chronic_cros	spatial_awareness	12	5
1	chronic_cros	communication	13	5
2	chronic_cros	communication	13	5
3	chronic_cros	communication	13	5
4	chronic_cros	communication	13	6
5	chronic_cros	communication	13	6
6	chronic_cros	communication	13	1
7	chronic_cros	communication	13	5
8	chronic_cros	communication	13	4
9	chronic_cros	communication	13	6
12	chronic_cros	communication	13	1
13	chronic_cros	communication	13	3
14	chronic_cros	communication	13	4
16	chronic_cros	communication	13	4
17	chronic_cros	communication	13	4
18	chronic_cros	communication	13	1
19	chronic_cros	communication	13	6
20	chronic_cros	communication	13	6
21	chronic_cros	communication	13	4
1	chronic_cros	communication	14	4
2	chronic_cros	communication	14	4
3	chronic_cros	communication	14	4
4	chronic_cros	communication	14	4
5	chronic_cros	communication	14	4
6	chronic_cros	communication	14	4
7	chronic_cros	communication	14	1
8	chronic_cros	communication	14	4
9	chronic_cros	communication	14	6
12	chronic_cros	communication	14	1
13	chronic_cros	communication	14	2
14	chronic_cros	communication	14	4
16	chronic_cros	communication	14	4
17	chronic_cros	communication	14
18	chronic_cros	communication	14	1
19	chronic_cros	communication	14	7
20	chronic_cros	communication	14	6
21	chronic_cros	communication	14	5
1	chronic_cros	communication	15	4
2	chronic_cros	communication	15	4
3	chronic_cros	communication	15	4
4	chronic_cros	communication	15	6
5	chronic_cros	communication	15	5
6	chronic_cros	communication	15	1
7	chronic_cros	communication	15	5
8	chronic_cros	communication	15	4
9	chronic_cros	communication	15	5
12	chronic_cros	communication	15	1
13	chronic_cros	communication	15	1
14	chronic_cros	communication	15	4
16	chronic_cros	communication	15	4
17	chronic_cros	communication	15	2
18	chronic_cros	communication	15	1
19	chronic_cros	communication	15	7
20	chronic_cros	communication	15	6
21	chronic_cros	communication	15	5
1	chronic_cros	communication	16	6
2	chronic_cros	communication	16	5
3	chronic_cros	communication	16	4
4	chronic_cros	communication	16	6
5	chronic_cros	communication	16	4
6	chronic_cros	communication	16	2
7	chronic_cros	communication	16	4
8	chronic_cros	communication	16	4
9	chronic_cros	communication	16	6
12	chronic_cros	communication	16	1
13	chronic_cros	communication	16	1
14	chronic_cros	communication	16	4
16	chronic_cros	communication	16	4
17	chronic_cros	communication	16	3
18	chronic_cros	communication	16	4
19	chronic_cros	communication	16	6
20	chronic_cros	communication	16	6
21	chronic_cros	communication	16	5
1	chronic_cros	spatial_awareness	17	6
2	chronic_cros	spatial_awareness	17	4
3	chronic_cros	spatial_awareness	17	4
4	chronic_cros	spatial_awareness	17	6
5	chronic_cros	spatial_awareness	17	4
6	chronic_cros	spatial_awareness	17	1
7	chronic_cros	spatial_awareness	17	4
8	chronic_cros	spatial_awareness	17	4
9	chronic_cros	spatial_awareness	17	6
12	chronic_cros	spatial_awareness	17	1
13	chronic_cros	spatial_awareness	17	1
14	chronic_cros	spatial_awareness	17	4
16	chronic_cros	spatial_awareness	17	4
17	chronic_cros	spatial_awareness	17	4
18	chronic_cros	spatial_awareness	17	1
19	chronic_cros	spatial_awareness	17	6
20	chronic_cros	spatial_awareness	17	6
21	chronic_cros	spatial_awareness	17	6
1	chronic_cros	communication	18	4
2	chronic_cros	communication	18	4
3	chronic_cros	communication	18	4
4	chronic_cros	communication	18	4
5	chronic_cros	communication	18	4
6	chronic_cros	communication	18	1
7	chronic_cros	communication	18	1
8	chronic_cros	communication	18	4
9	chronic_cros	communication	18	6
12	chronic_cros	communication	18	1
13	chronic_cros	communication	18	1
14	chronic_cros	communication	18	4
16	chronic_cros	communication	18	4
17	chronic_cros	communication	18	2
18	chronic_cros	communication	18	1
19	chronic_cros	communication	18	7
20	chronic_cros	communication	18	6
21	chronic_cros	communication	18	6
1	chronic_cros	spatial_awareness	19	6
2	chronic_cros	spatial_awareness	19	4
3	chronic_cros	spatial_awareness	19	4
4	chronic_cros	spatial_awareness	19	6
5	chronic_cros	spatial_awareness	19	5
6	chronic_cros	spatial_awareness	19	1
7	chronic_cros	spatial_awareness	19	5
8	chronic_cros	spatial_awareness	19	3
9	chronic_cros	spatial_awareness	19	5
12	chronic_cros	spatial_awareness	19	1
13	chronic_cros	spatial_awareness	19	1
14	chronic_cros	spatial_awareness	19	5
16	chronic_cros	spatial_awareness	19	3
17	chronic_cros	spatial_awareness	19	2
18	chronic_cros	spatial_awareness	19	1
19	chronic_cros	spatial_awareness	19	7
20	chronic_cros	spatial_awareness	19	6
21	chronic_cros	spatial_awareness	19	5
1	chronic_ha	spatial_awareness	1	6
2	chronic_ha	spatial_awareness	1	6
3	chronic_ha	spatial_awareness	1	4
4	chronic_ha	spatial_awareness	1	7
5	chronic_ha	spatial_awareness	1	7
6	chronic_ha	spatial_awareness	1	6
7	chronic_ha	spatial_awareness	1	5
8	chronic_ha	spatial_awareness	1	5
9	chronic_ha	spatial_awareness	1	3
12	chronic_ha	spatial_awareness	1	4
13	chronic_ha	spatial_awareness	1	4
14	chronic_ha	spatial_awareness	1	6
16	chronic_ha	spatial_awareness	1	6
17	chronic_ha	spatial_awareness	1	6
18	chronic_ha	spatial_awareness	1	7
19	chronic_ha	spatial_awareness	1	7
20	chronic_ha	spatial_awareness	1	7
21	chronic_ha	spatial_awareness	1	6
1	chronic_ha	spatial_awareness	2	5
2	chronic_ha	spatial_awareness	2	4
3	chronic_ha	spatial_awareness	2	3
4	chronic_ha	spatial_awareness	2	6
5	chronic_ha	spatial_awareness	2	5
6	chronic_ha	spatial_awareness	2	7
7	chronic_ha	spatial_awareness	2	5
8	chronic_ha	spatial_awareness	2	4
9	chronic_ha	spatial_awareness	2	2
12	chronic_ha	spatial_awareness	2	4
13	chronic_ha	spatial_awareness	2	4
14	chronic_ha	spatial_awareness	2	6
16	chronic_ha	spatial_awareness	2	6
17	chronic_ha	spatial_awareness	2	4
18	chronic_ha	spatial_awareness	2	4
19	chronic_ha	spatial_awareness	2	6
20	chronic_ha	spatial_awareness	2	6
21	chronic_ha	spatial_awareness	2	5
1	chronic_ha	communication	3	5
2	chronic_ha	communication	3	5
3	chronic_ha	communication	3	4
4	chronic_ha	communication	3	7
5	chronic_ha	communication	3	7
6	chronic_ha	communication	3	7
7	chronic_ha	communication	3	7
8	chronic_ha	communication	3	4
9	chronic_ha	communication	3	3
12	chronic_ha	communication	3	4
13	chronic_ha	communication	3	5
14	chronic_ha	communication	3	6
16	chronic_ha	communication	3	7
17	chronic_ha	communication	3	4
18	chronic_ha	communication	3	6
19	chronic_ha	communication	3	6
20	chronic_ha	communication	3	6
21	chronic_ha	communication	3	6
1	chronic_ha	communication	4	5
2	chronic_ha	communication	4	5
3	chronic_ha	communication	4	4
4	chronic_ha	communication	4	6
5	chronic_ha	communication	4	7
6	chronic_ha	communication	4	6
7	chronic_ha	communication	4	7
8	chronic_ha	communication	4	4
9	chronic_ha	communication	4	2
12	chronic_ha	communication	4	4
13	chronic_ha	communication	4	3
14	chronic_ha	communication	4	6
16	chronic_ha	communication	4	5
17	chronic_ha	communication	4	4
18	chronic_ha	communication	4	4
19	chronic_ha	communication	4	7
20	chronic_ha	communication	4	4
21	chronic_ha	communication	4	5
1	chronic_ha	communication	5	4
2	chronic_ha	communication	5	5
3	chronic_ha	communication	5	4
4	chronic_ha	communication	5	6
5	chronic_ha	communication	5	4
6	chronic_ha	communication	5	7
7	chronic_ha	communication	5	3
8	chronic_ha	communication	5	4
9	chronic_ha	communication	5	2
12	chronic_ha	communication	5	1
13	chronic_ha	communication	5	5
14	chronic_ha	communication	5	5
16	chronic_ha	communication	5	6
17	chronic_ha	communication	5	5
18	chronic_ha	communication	5	3
19	chronic_ha	communication	5	7
20	chronic_ha	communication	5	6
21	chronic_ha	communication	5	4
1	chronic_ha	communication	6	6
2	chronic_ha	communication	6	6
3	chronic_ha	communication	6
4	chronic_ha	communication	6	7
5	chronic_ha	communication	6	5
6	chronic_ha	communication	6	7
7	chronic_ha	communication	6	6
8	chronic_ha	communication	6	4
9	chronic_ha	communication	6	2
12	chronic_ha	communication	6	4
13	chronic_ha	communication	6	6
14	chronic_ha	communication	6	5
16	chronic_ha	communication	6	7
17	chronic_ha	communication	6	6
18	chronic_ha	communication	6	6
19	chronic_ha	communication	6	7
20	chronic_ha	communication	6	6
21	chronic_ha	communication	6	5
1	chronic_ha	communication	7	5
2	chronic_ha	communication	7	5
3	chronic_ha	communication	7	4
4	chronic_ha	communication	7	7
5	chronic_ha	communication	7	7
6	chronic_ha	communication	7	7
7	chronic_ha	communication	7	6
8	chronic_ha	communication	7	3
9	chronic_ha	communication	7	2
12	chronic_ha	communication	7	4
13	chronic_ha	communication	7	4
14	chronic_ha	communication	7	6
16	chronic_ha	communication	7	7
17	chronic_ha	communication	7	5
18	chronic_ha	communication	7	6
19	chronic_ha	communication	7	7
20	chronic_ha	communication	7	7
21	chronic_ha	communication	7	5
1	chronic_ha	communication	8	4
2	chronic_ha	communication	8	5
3	chronic_ha	communication	8	3
4	chronic_ha	communication	8	7
5	chronic_ha	communication	8	7
6	chronic_ha	communication	8	7
7	chronic_ha	communication	8	6
8	chronic_ha	communication	8	5
9	chronic_ha	communication	8	2
12	chronic_ha	communication	8	1
13	chronic_ha	communication	8	5
14	chronic_ha	communication	8	6
16	chronic_ha	communication	8	7
17	chronic_ha	communication	8	6
18	chronic_ha	communication	8	3
19	chronic_ha	communication	8	7
20	chronic_ha	communication	8	7
21	chronic_ha	communication	8	5
1	chronic_ha	communication	9	4
2	chronic_ha	communication	9	5
3	chronic_ha	communication	9	3
4	chronic_ha	communication	9	6
5	chronic_ha	communication	9	7
6	chronic_ha	communication	9	7
7	chronic_ha	communication	9	4
8	chronic_ha	communication	9	4
9	chronic_ha	communication	9	2
12	chronic_ha	communication	9	1
13	chronic_ha	communication	9	5
14	chronic_ha	communication	9	5
16	chronic_ha	communication	9	6
17	chronic_ha	communication	9
18	chronic_ha	communication	9	4
19	chronic_ha	communication	9	7
20	chronic_ha	communication	9	7
21	chronic_ha	communication	9	6
1	chronic_ha	communication	10	5
2	chronic_ha	communication	10	4
3	chronic_ha	communication	10	4
4	chronic_ha	communication	10
5	chronic_ha	communication	10	7
6	chronic_ha	communication	10	7
7	chronic_ha	communication	10	6
8	chronic_ha	communication	10	3
9	chronic_ha	communication	10	2
12	chronic_ha	communication	10	7
13	chronic_ha	communication	10	6
14	chronic_ha	communication	10	6
16	chronic_ha	communication	10	7
17	chronic_ha	communication	10	7
18	chronic_ha	communication	10	5
19	chronic_ha	communication	10	7
20	chronic_ha	communication	10	7
21	chronic_ha	communication	10	5
1	chronic_ha	spatial_awareness	11	5
2	chronic_ha	spatial_awareness	11	4
3	chronic_ha	spatial_awareness	11	4
4	chronic_ha	spatial_awareness	11	7
5	chronic_ha	spatial_awareness	11	5
6	chronic_ha	spatial_awareness	11	6
7	chronic_ha	spatial_awareness	11	4
8	chronic_ha	spatial_awareness	11	4
9	chronic_ha	spatial_awareness	11	2
12	chronic_ha	spatial_awareness	11	1
13	chronic_ha	spatial_awareness	11	6
14	chronic_ha	spatial_awareness	11	6
16	chronic_ha	spatial_awareness	11	7
17	chronic_ha	spatial_awareness	11	5
18	chronic_ha	spatial_awareness	11	4
19	chronic_ha	spatial_awareness	11	6
20	chronic_ha	spatial_awareness	11	4
21	chronic_ha	spatial_awareness	11	5
1	chronic_ha	spatial_awareness	12	5
2	chronic_ha	spatial_awareness	12	6
3	chronic_ha	spatial_awareness	12	4
4	chronic_ha	spatial_awareness	12	7
5	chronic_ha	spatial_awareness	12	7
6	chronic_ha	spatial_awareness	12	6
7	chronic_ha	spatial_awareness	12	3
8	chronic_ha	spatial_awareness	12	5
9	chronic_ha	spatial_awareness	12	2
12	chronic_ha	spatial_awareness	12	4
13	chronic_ha	spatial_awareness	12	6
14	chronic_ha	spatial_awareness	12	6
16	chronic_ha	spatial_awareness	12	7
17	chronic_ha	spatial_awareness	12	7
18	chronic_ha	spatial_awareness	12	6
19	chronic_ha	spatial_awareness	12	7
20	chronic_ha	spatial_awareness	12	7
21	chronic_ha	spatial_awareness	12	6
1	chronic_ha	communication	13	6
2	chronic_ha	communication	13	5
3	chronic_ha	communication	13	4
4	chronic_ha	communication	13	7
5	chronic_ha	communication	13	7
6	chronic_ha	communication	13	7
7	chronic_ha	communication	13	6
8	chronic_ha	communication	13	5
9	chronic_ha	communication	13	2
12	chronic_ha	communication	13	4
13	chronic_ha	communication	13	6
14	chronic_ha	communication	13	6
16	chronic_ha	communication	13	6
17	chronic_ha	communication	13	6
18	chronic_ha	communication	13	7
19	chronic_ha	communication	13	7
20	chronic_ha	communication	13	7
21	chronic_ha	communication	13	5
1	chronic_ha	communication	14	5
2	chronic_ha	communication	14	5
3	chronic_ha	communication	14	4
4	chronic_ha	communication	14	6
5	chronic_ha	communication	14	4
6	chronic_ha	communication	14	7
7	chronic_ha	communication	14	2
8	chronic_ha	communication	14	5
9	chronic_ha	communication	14	2
12	chronic_ha	communication	14	7
13	chronic_ha	communication	14	7
14	chronic_ha	communication	14	6
16	chronic_ha	communication	14	7
17	chronic_ha	communication	14	5
18	chronic_ha	communication	14	4
19	chronic_ha	communication	14	7
20	chronic_ha	communication	14	7
21	chronic_ha	communication	14	5
1	chronic_ha	communication	15	4
2	chronic_ha	communication	15	5
3	chronic_ha	communication	15
4	chronic_ha	communication	15	7
5	chronic_ha	communication	15	7
6	chronic_ha	communication	15	7
7	chronic_ha	communication	15	6
8	chronic_ha	communication	15	5
9	chronic_ha	communication	15	2
12	chronic_ha	communication	15	4
13	chronic_ha	communication	15	7
14	chronic_ha	communication	15	6
16	chronic_ha	communication	15	7
17	chronic_ha	communication	15	6
18	chronic_ha	communication	15	4
19	chronic_ha	communication	15	7
20	chronic_ha	communication	15	7
21	chronic_ha	communication	15	5
1	chronic_ha	communication	16	5
2	chronic_ha	communication	16	5
3	chronic_ha	communication	16	4
4	chronic_ha	communication	16	6
5	chronic_ha	communication	16	7
6	chronic_ha	communication	16	7
7	chronic_ha	communication	16	4
8	chronic_ha	communication	16	5
9	chronic_ha	communication	16	2
12	chronic_ha	communication	16	7
13	chronic_ha	communication	16	7
14	chronic_ha	communication	16	6
16	chronic_ha	communication	16	7
17	chronic_ha	communication	16	5
18	chronic_ha	communication	16	6
19	chronic_ha	communication	16	7
20	chronic_ha	communication	16	7
21	chronic_ha	communication	16	6
1	chronic_ha	spatial_awareness	17	5
2	chronic_ha	spatial_awareness	17	4
3	chronic_ha	spatial_awareness	17	4
4	chronic_ha	spatial_awareness	17	6
5	chronic_ha	spatial_awareness	17	7
6	chronic_ha	spatial_awareness	17	7
7	chronic_ha	spatial_awareness	17	4
8	chronic_ha	spatial_awareness	17	6
9	chronic_ha	spatial_awareness	17	2
12	chronic_ha	spatial_awareness	17	4
13	chronic_ha	spatial_awareness	17	7
14	chronic_ha	spatial_awareness	17	6
16	chronic_ha	spatial_awareness	17	7
17	chronic_ha	spatial_awareness	17	4
18	chronic_ha	spatial_awareness	17	5
19	chronic_ha	spatial_awareness	17
20	chronic_ha	spatial_awareness	17	7
21	chronic_ha	spatial_awareness	17	6
1	chronic_ha	communication	18	4
2	chronic_ha	communication	18	4
3	chronic_ha	communication	18	4
4	chronic_ha	communication	18	6
5	chronic_ha	communication	18	5
6	chronic_ha	communication	18	6
7	chronic_ha	communication	18	4
8	chronic_ha	communication	18	6
9	chronic_ha	communication	18	2
12	chronic_ha	communication	18	1
13	chronic_ha	communication	18	5
14	chronic_ha	communication	18	4
16	chronic_ha	communication	18	7
17	chronic_ha	communication	18	4
18	chronic_ha	communication	18	4
19	chronic_ha	communication	18
20	chronic_ha	communication	18	7
21	chronic_ha	communication	18	5
1	chronic_ha	spatial_awareness	19	4
2	chronic_ha	spatial_awareness	19	4
3	chronic_ha	spatial_awareness	19	4
4	chronic_ha	spatial_awareness	19	7
5	chronic_ha	spatial_awareness	19	6
6	chronic_ha	spatial_awareness	19	7
7	chronic_ha	spatial_awareness	19	6
8	chronic_ha	spatial_awareness	19	4
9	chronic_ha	spatial_awareness	19	1
12	chronic_ha	spatial_awareness	19	1
13	chronic_ha	spatial_awareness	19	4
14	chronic_ha	spatial_awareness	19	6
16	chronic_ha	spatial_awareness	19	6
17	chronic_ha	spatial_awareness	19	4
18	chronic_ha	spatial_awareness	19	3
19	chronic_ha	spatial_awareness	19
20	chronic_ha	spatial_awareness	19	6
21	chronic_ha	spatial_awareness	19	5

## Sheet: thresholds
participant_id	frequency	threshold
1	125	25
1	250	20
1	500	20
1	750	45
1	1000	45
1	1500	55
1	2000	85
1	3000	115
1	4000	95
1	6000	100
1	8000	85
2	125	60
2	250	65
2	500	70
2	750	67.5
2	1000	65
2	1500	62.5
2	2000	60
2	3000	50
2	4000	45
2	6000	45
2	8000	60
3	125	30
3	250	45
3	500	65
3	750	70
3	1000	70
3	1500	90
3	2000	105
3	3000	115
3	4000	110
3	6000	125
3	8000	125
4	125	25
4	250	25
4	500	40
4	750	55
4	1000	70
4	1500	95
4	2000	115
4	3000	110
4	4000	110
4	6000	125
4	8000	125
5	125	55
5	250	60
5	500	55
5	750	55
5	1000	60
5	1500	65
5	2000	70
5	3000	85
5	4000	100
5	6000	125
5	8000	125
6	125	70
6	250	70
6	500	70
6	750	70
6	1000	70
6	1500	70
6	2000	60
6	3000	70
6	4000	70
6	6000	70
6	8000	70
7	125	50
7	250	50
7	500	55
7	750	60
7	1000	65
7	1500	60
7	2000	70
7	3000	65
7	4000	75
7	6000	95
7	8000	125
8	125	85
8	250	85
8	500	85
8	750	100
8	1000	115
8	1500	125
8	2000	125
8	3000	125
8	4000	125
8	6000	125
8	8000	125
9	125	50
9	250	55
9	500	65
9	750	70
9	1000	70
9	1500	75
9	2000	70
9	3000	65
9	4000	75
9	6000	85
9	8000	90
12	125	60
12	250	70
12	500	70
12	750	75
12	1000	75
12	1500	70
12	2000	75
12	3000	70
12	4000	75
12	6000	75
12	8000	125
13	125	60
13	250	60
13	500	70
13	750	80
13	1000	75
13	1500	100
13	2000	100
13	3000	100
13	4000	95
13	6000	125
13	8000	125
14	125	60
14	250	60
14	500	55
14	750	55
14	1000	55
14	1500	55
14	2000	60
14	3000	60
14	4000	70
14	6000	80
14	8000	125
16	125	35
16	250	30
16	500	40
16	750	45
16	1000	60
16	1500	90
16	2000	125
16	3000	125
16	4000	125
16	6000	125
16	8000	125
17	125	40
17	250	50
17	500	65
17	750	70
17	1000	85
17	1500	125
17	2000	125
17	3000	125
17	4000	120
17	6000	125
17	8000	125
18	125	55
18	250	70
18	500	80
18	750	80
18	1000	80
18	1500	75
18	2000	90
18	3000	90
18	4000	95
18	6000	105
18	8000	85
19	125	85
19	250	85
19	500	90
19	750	90
19	1000	90
19	1500	90
19	2000	85
19	3000	80
19	4000	90
19	6000	80
19	8000	85
20	125	35
20	250	35
20	500	70
20	750	100
20	1000	110
20	1500	115
20	2000	120
20	3000	125
20	4000	125
20	6000	125
20	8000	125
21	125	60
21	250	65
21	500	75
21	750	100
21	1000	100
21	1500	105
21	2000	115
21	3000	120
21	4000	125
21	6000	125
21	8000	125

## Sheet: final_device_pref
participant_id	device
1	ha
2	cros
3	cros
4	ha
5	ha
6	ha
7	ha
8	ha
9	ha
12	ha
13	ha
14	ha
16	ha
17	ha
18	ha
19	ha
20	cros
21	ha
