# Supplementary material for: CROS or hearing aid? Selecting the ideal solution for unilateral CI patients with limited aidable hearing in the contralateral ear
Source: PLoS One. 2024 Feb 23;19(2):e0293811. doi: 10.1371/journal.pone.0293811 (PMC10890777; doi:10.1371/journal.pone.0293811)
Supplement: S1 File — (ZIP) [file pone.0293811.s002.zip]

Archive with 4 entries (4 files):
- Baseline Needs Assessment.pdf
- Chronic use_CROS.pdf
- Chronic use_HA.pdf
- Perceived Bimodal Benefit.pdf
